# Supplementary material for: Whole Genome Sequencing Based Taxonomic Classification, and Comparative Genomic Analysis of Potentially Human Pathogenic Enterobacter spp. Isolated from Chlorinated Wastewater in the North West Province, South Africa
Source: Microorganisms. 2021 Sep 10;9(9):1928. doi: 10.3390/microorganisms9091928 (PMC8466087; doi:10.3390/microorganisms9091928)
Supplement: Supplementary file 1 [file microorganisms-09-01928-s001.zip]

Archive with 2 entries (2 files):
- microorganisms-1364401-supplementary revised version.pdf
- Supplementary Tables.pptx
